# Supplementary material for: SLIT3 fragments orchestrate neurovascular expansion and thermogenesis in brown adipose tissue
Source: Nat Commun. 2026 Mar 25;17:2445. doi: 10.1038/s41467-026-70310-9 (PMC13018599; doi:10.1038/s41467-026-70310-9)
Supplement: Supplementary file 4 — Source data [file 41467_2026_70310_MOESM4_ESM.zip › Source Data 1.xlsx]

## Sheet: Figure 1b
Fold Change	APC				Mac				Adipocytes				SVF
Slit3		130.049	185.445	162.316	1.00244	0.991942	1.00567		1.4787	1.86762	1.9132	2.00572	79.7798	54.798	52.9463	53.8547
Average Ct value	APC				Mac				Adipocytes				SVF
Slit3		20.0693	19.3056	19.4877	28.5752	29.2937	28.5004		25.4274	25.4091	25.2576	25.036	19.6828	20.2013	20.341	20.2756
18S rRNA		5.56218	5.31041	5.3003	7.04869	7.75193	6.97853		4.46163	4.7802	4.66355	4.51004	4.47064	4.4473	4.53744	4.49657

## Sheet: Figure 1d
RT	Cold
0.668	8.623
4.119	10.426
0.328	3.391
0.235	6.779
0.227	5.216
0.423	13.617
	7.132

## Sheet: Figure 1e
Time	shScramble															shSlit3
0	35.6	36.6	36.9	37.1	36.9	37.4	37.5	37.5	37.3	36.8	37.4	37.3	37.6			36.6	37.2	36.7	37	37.7	37.4	37.7	37	37.9	37.9	37	37.2
1	35.8	36.3	36.3	36	36	36.5	36	35.7	36.1	36.1	36.7	36	36.1			36.1	36.4	35.3	36.4	36.7	35.8	35.8	36.6	36.7	36.3	35.8	35.6
2	35.5	36.3	35.3	35.1	35.7	35.6	36.4	35.5	36.1	36.2	36.3	36.3	36			35.7	34.4	35.7	34.1	35.8	35.4	35.9	35.5	36.7	35.2	35.8	35.5
3	35.1	35.9	35.2	34.7	36.7	35.5	36.4	36	36	34.5	35.7	35.8	35.2			36.4	32.7	33.9	35.3	34	35.4	35.7	35.3	36.1	34.8	35.8	34.9
4	34.8	35.6	34.8	35.8	36.4	36.1	36.4	35.2	36	33.7	35.7	35.7	35.8			35.5	32	32.9	34.9	31.8	34.3	36.3	35.6	36	34.5	35.6	33.5
5	35.4	36.1	36.3	36.6	35.7	35.6	36	35.2	36.2	33.5	34.7	34.7	35.1			35.1	32.4	30.9	33.6	29.5	34.2	35.7	32.7	35.4	33.6	34.8	33

## Sheet: Figure 1h
shScramble	shSlit3
1.39817	0.170884
0.862064	0.048605
1.18347	0.248197
0.976021	0.415365

## Sheet: Figure 1i
Fold Change	shScramble							shSlit3							Average Ct values	shScramble Ct values							shSlit3 Ct values
Ucp1	1.26142	0.973861	0.871377	0.922818	1.17682	0.955443	0.900339	0.759628	0.493967	0.494773	0.216941	0.321963			Ucp1	13.619	14.068	14.025	13.566	14.53	14.381	12.339	13.782	13.302	13.369	14.982	15.141
Dio2	1.82877	1.05727	0.95866	1.22854	0.673762	0.78183	0.833646	1.10807	0.590696	0.58016	0.343849	0.470237			Dio2	19.69	20.556	20.494	19.76	21.941	21.277	19.057	19.844	19.651	19.746	20.924	21.201
Cidea	1.1535	0.928337	0.905124	0.92045	1.02571	1.02404	1.06716	0.737932	0.87546	0.745611	0.399856	0.568805			Cidea	15.933	16.321	16.154	15.754	16.912	16.465	14.278	16.008	14.661	14.962	16.284	16.504
Adrb3	1.32423	1.67679	1.03174	0.818618	0.539862	1.40387	0.703556	0.703962	0.289907	0.289511	0.376186	0.196397			Adrb3	21.257	20.563	22.361	20.98	20.766	21.153	19.676	20.829	20.987	20.88	20.379	22.228
Cox5b	1.07974	1.13413	0.958509	0.844416	1.4372	1.07333	0.654056	0.790697	0.474825	0.498223	0.602072	0.852688			Cox5b	17.012	17.017	17.056	16.863	17.41	17.382	15.969	16.893	16.528	16.528	16.679	16.905
Cox7a1	0.496793	0.330141	1.23752	1.13686	1.98297	1.64443	1.32902	0.364091	0.308063	0.53016	0.424493	0.539126			Cox7a1	17.879	18.544	16.434	16.18	16.692	16.512	14.692	17.758	16.898	16.185	16.929	17.312
Cox8b	0.999856	1.03819	0.938118	0.809953	1.39001	1.19443	0.763644	0.53851	0.319842	0.327853	0.388099	0.599561			Cox8b	15.96	15.981	15.924	15.76	16.295	16.064	14.582	16.284	15.935	15.969	16.149	16.25
Cpt1b	1.19535	0.953247	0.908567	0.973769	1.10229	1.01926	0.882891	0.806377	0.594711	0.577818	0.551609	0.612655			Cpt1b	17.868	18.271	18.136	17.66	18.796	18.459	16.539	17.867	17.206	17.317	17.808	18.385
Pnpla2	0.506441	0.733439	1.27833	1.18281	1.25523	1.41849		0.613245	0.726085	0.576847	0.631805	0.904448	1.04597		Pnpla2	25.4499	24.6233	23.7824	24.3187	24.1259	23.7106		24.4901	24.1626	24.3987	24.4733	24.5529	24.3596
Lipe	0.664677	0.82475	0.941572	1.2836	1.30701	1.15479		0.533407	0.646387	0.415642	0.63542	0.958519	0.971124		Lipe	22.7684	22.1648	21.9342	21.9114	21.7783	21.718		22.4021	22.0411	22.5822	22.1758	22.1798	22.1775
															Tbp (housekeeping)	24.414	24.489	24.286	23.909	25.224	24.774	22.647	23.844	22.744	22.813	23.237	23.965
															Tbp (housekeeping for Pnpla2 and Lipe)	21.816	21.387	21.345	21.498	21.514	21.686		20.948	21.15	21.286	21.068	21.93	21.753

## Sheet: Figure 1k
	shScramble				shSlit3
CI	1.12177	0.213828	1.24164	1.42276	0.0114123	0.0100548	0.203601
CII	0.942347	1.02038	1.16754	0.869734	0.0743285	0.195031	0.481313
CIII	0.507752	0.772424	1.26042	1.4594	0.0444815	0.199628	0.202244
CIV	0.743	0.220952	1.56894	1.46711	0.0204931	0.399696	0.125905

## Sheet: Figure 1l
Body weight	shScramble	shSlit3
21.6413	0.727504
24.2526	0.708199
23.0397	0.738244
26.2513	0.807274
24.359	0.758687
22.3196	0.678468
22.4513	0.69726
23.8812	0.788969
22.9139		0.676768
21.9		0.671253
23.8179		0.758275
22.8333		0.700566
25.8333		0.715307
23.1138		0.655019
25.1077		0.723854
20.9		0.624691

## Sheet: Figure 1m
	shScramble								shSlit3
Full day	0.739094	0.72549	0.754125	0.810521	0.781375	0.692573	0.726437	0.780781	0.696333	0.676302	0.749677	0.718781	0.74926	0.67501	0.757563	0.633073
Light	0.724083	0.698333	0.729625	0.796687	0.755521	0.672937	0.694625	0.774271	0.674583	0.663208	0.744563	0.691375	0.715042	0.654292	0.725437	0.624021
Dark	0.754104	0.752646	0.778625	0.824354	0.807229	0.712208	0.75825	0.787292	0.718083	0.689396	0.754792	0.746188	0.783479	0.695729	0.789687	0.642125

## Sheet: Figure 2b
shScramble	shSlit3
11.3722	1.1554
6.652	5.13833
10.0648	3.304
3.3176	4.2062
6.242	5.2116
6.09433	6.603
7.3118

## Sheet: Figure 2c
shScramble	shSlit3
29.0033	24.2818
31.6032	19.5253
18.3666	15.8432
20.8371	13.3761
33.6271	13.1547
38.5519
34.4179

[truncated: 87 more sheets: Figure 2d, Figure 2f, Figure 2g, Figure 2j, Figure 3b, Figure 3d, Figure 3f, Figure 3h, Figure 3i, Figure 3j, Figure 3m, Figure 3o, Figure 4d, Figure 5b, Figure 5c, Figure 5e, Figure 5f, Figure 5h, Figure 5j, Figure 5k …]
